# Supplementary material for: Investigating the Effects of Sex Hormones on Macrophage Polarization
Source: Int J Mol Sci. 2024 Jan 12;25(2):951. doi: 10.3390/ijms25020951 (PMC10816176; doi:10.3390/ijms25020951)
Supplement: Supplementary file 1 [file ijms-25-00951-s001.zip]

Archive with 1 entries (1 files):
- ijms-2800047-supplementary.pdf
